# Supplementary material for: Dual SPE–HPLC–MS/MS Platform for Cross-Class Antiparasitic Surveillance: Simultaneous Quantification of Oxyclozanide and Levamisole Hydrochloride in Ovine Tissues with Applications to Withdrawal Period Optimization
Source: Molecules. 2025 Mar 26;30(7):1473. doi: 10.3390/molecules30071473 (PMC11990247; doi:10.3390/molecules30071473)
Supplement: Supplementary file 1 [file molecules-30-01473-s001.zip]

Archive with 1 entries (1 files):
- molecules-3535345-supplementary.pdf
